# Supplementary material for: Stretchable Filler/Solid Rubber Piezoresistive Thread Sensor for Gesture Recognition
Source: Micromachines (Basel). 2021 Dec 22;13(1):7. doi: 10.3390/mi13010007 (PMC8780386; doi:10.3390/mi13010007)
Supplement: Supplementary file 1 [file micromachines-13-00007-s001.zip]

Archive with 1 entries (1 files):
- micromachines-1488865-supplementary.mp4
